# Supplementary material for: Transcriptome Profiling Reveals Genetic Basis of Muscle Development and Meat Quality Traits in Chinese Congjiang Xiang and Landrace Pigs
Source: Metabolites. 2025 Jun 22;15(7):426. doi: 10.3390/metabo15070426 (PMC12299553; doi:10.3390/metabo15070426)
Supplement: Supplementary file 1 [file metabolites-15-00426-s001.zip]

Archive with 1 entries (1 files):
- metabolites-3651356-supplementary.pdf
